# Supplementary material for: Unravelling the Anti-Inflammatory and Antioxidant Potential of the Marine Sponge Cliona celata from the Portuguese Coastline
Source: Mar Drugs. 2021 Nov 12;19(11):632. doi: 10.3390/md19110632 (PMC8625174; doi:10.3390/md19110632)
Supplement: Supplementary file 1 [file marinedrugs-19-00632-s001.zip]

Archive with 1 entries (1 files):
- marinedrugs-1431384-supplementary.pdf
